# Supplementary material for: MicroRNA Signatures in Dental Pulp Stem Cells Following Nicotine Exposure
Source: Dent J (Basel). 2025 Jul 23;13(8):338. doi: 10.3390/dj13080338 (PMC12385508; doi:10.3390/dj13080338)
Supplement: Supplementary file 1 [file dentistry-13-00338-s001.zip]

Archive with 1 entries (1 files):
- dentistry-3670005-supplementary.pdf
